# Supplementary material for: Loss of Motor Protein MYO1C Causes Rhodopsin Mislocalization and Results in Impaired Visual Function
Source: Cells. 2021 May 26;10(6):1322. doi: 10.3390/cells10061322 (PMC8229726; doi:10.3390/cells10061322)
Supplement: Supplementary file 1 [file cells-10-01322-s001.zip]

Archive with 1 entries (1 files):
- cells-1229253-supplementary.pdf
